# Supplementary material for: Genome-Wide Bioinformatics Identification and Functional Analysis of the 3-ketoacyl-CoA Synthase (KCS) Gene Family in Rosa × hybrida, with Focus on RcKCS6
Source: Genes (Basel). 2026 Feb 27;17(3):286. doi: 10.3390/genes17030286 (PMC13025774; doi:10.3390/genes17030286)
Supplement: Supplementary file 1 [file genes-17-00286-s001.zip › Supplementary tables.xlsx]

## Sheet: Table S1
Table S1. Primer Sequences for RcKCS6 Gene Analysis
Primer	sequence5’-3’
RcKCS6-F	TTTATCAGGGAACAATGGCG
RcKCS6-R	GGGGAAGACCAACTTAGAAA
TRV-KCS6-F	CTCCATGGGGATCCGATGGCGGAGCCAAAACCAG
TRV-KCS6-R	CTTCGGGACATGCCCAAGAAAGTAGACAGTGGATAGGAAC
RcKCS6-OE-F	aagcttctgcaggggcccgggATGGCGGAGCCAAAACCA
RcKCS6-OE-R	gcccttgctcaccatggtaccTTAGAAGGTTGACACCCTTGGAA
RcKCS6-qRT-F	CCTCGCCCTGTGTACCTTGT
RcKCS6-qRT-R	CACCAAGGCCGGATCTCTCA
RhActin5-qRT-F	GAGCGTTTCAGATGCCCAGA
RhActin5-qRT-R	TGGTGGGGCAACCACCTTA

## Sheet: Table S2
Table S2 The Ka/Ks ratios of the duplicated RcKCS gene pairs
Gene	Ka	Ks	Ka/Ks
RcKCS3-RcKCS10	0.352993	4.31411	0.0818229
RcKCS16-RcKCS6	0.103193	1.72167	0.0599378
RcKCS17-RcKCS11	0.0954576	2.03447	0.0469201

## Sheet: Table S3
Table S3. Detailed expression data of RcKCS family members in Rose cultivar ‘Jumilia’ petals at 0, 1, 2, 3, and 4 days post-inoculation with Botrytis cinerea (derived from transcriptome datasets)
Gene	0d1	0d2	0d3	1d1	1d2	1d3	2d1	2d2	2d3	3d1	3d2	3d3	4d1	4d2	4d3
KCS1	123.136	208.598	176.423	31.8637	32.9043	32.0746	20.2142	19.107	16.4981	50.3701	43.6031	102.721	48.7803	48.5071	49.2678
KCS2	0.0629364	1.36565	0.0660452	0	0.132961	0.0830815	0.0440457	0.100493	0	0	0	0	0	0	0.10186
KCS3	0.964914	6.24903	1.18547	0.80951	0.871083	0.881437	0.0695419	0.0788592	0.114708	0	0.061715	0.0737109	0.416217	0.679423	0.399603
KCS4	0	0	0	0.0372414	0	0.0345474	0	0	0	0	0	0	0	0	0
KCS5	0	0	0	0	0	0	0	0	0	0	0	0	0	0	0
KCS6	29.0051	28.3365	31.9798	78.4359	77.5815	80.1894	114.408	108.068	109.076	81.5174	69.6738	119.433	156.605	151.317	154.022
KCS7	0	0	0	0	0	0	0	0	0	0	0	0	0	0	0
KCS8	140.229	185.314	222.14	154.434	149.322	151.644	35.9591	32.6863	35.3465	32.8597	36.7828	87.7826	25.7985	28.0697	26.7708
KCS9	166.126	162.271	167.028	58.6769	56.7437	54.7443	24.5681	20.7661	20.2053	19.7913	21.9424	35.6805	7.47097	6.37854	5.85592
KCS10	45.3267	61.6006	64.3969	16.4189	15.2164	16.1023	16.107	16.9793	14.4224	8.06737	4.95079	5.30792	7.52901	6.28448	7.72106
KCS11	0.680977	1.1164	0.93317	0.775127	0.58202	0.768139	0.238479	0.119555	0.144874	0.816503	0.604473	0.44335	0.252298	0.0643749	0.242299
KCS12	0	0	0	0	0	0	0	0	0	0	0	0	0	0	0
KCS13	0	0	0	0	0	0	0	0	0	0	0	0	0	0	0
KCS14	0	0	0	0	0	0	0	0	0	0	0	0	0	0	0
KCS15	0.071078	0.199327	0.147727	0	0.0493718	0	0	0	0.163088	0	0	0	0	0	0.22718
KCS16	0.137155	0.107869	0.0902219	0.186932	0.0205552	0.0769914	0.14449	0.139177	0.179855	0.157908	0	0.085529	0.0489368	0.0499586	0
KCS17	37.6005	33.2434	61.9176	15.2305	15.5956	13.9593	33.7795	39.369	35.8265	96.0496	85.5187	101.138	141.309	139.215	157.266
KCS18	146.465	51.9847	133.779	50.0637	49.1544	45.0251	23.2628	23.4961	20.8054	6.02181	2.46748	5.8849	14.8699	14.6878	15.4586

## Sheet: Table S4
Table S4. Complete nucleotide and deduced amino acid sequences of RcKCS6
Type	Sequences
Nucleotide	ATGGCGGAGCCAAAACCAGATACACCCTTTATCCCACCATCATCTACACCCTCATCCAATCGGAACCTCCCCGACTTCAAAAAATCCATTAAGCTAAAATATGTGAAGCTTGGTTACCATATTCTCATCACCCATGGAATGTACCTTTTTCTTTCCCCTCTCGTGGTTGTTATTGCTGCCCAACTCTCAACATTTTCGCTCCAAGATCTTTATGATCTTTGGGAGCATCTCCAATACAACCTGATTTCGGTGATTATCTGCTCGACCCTCCTGGTGTTCCTATCCACTGTCTACTTTCTTACCCGCCCTCGCCCTGTGTACCTTGTTAACTTCTCCTGTTACAAGCCAGAAGAAACTCGAAAATGCACCAAAAAGATCTTTATGGAACAGTCTAAGATG…
Amino acid	MAEPKPDTPFIPPSSTPSSNRNLPDFKKSIKLKYVKLGYHILITHGMYLFLSPLVVVIAAQLSTFSLQDLYDLWEHLQYNLISVIICSTLLVFLSTVYFLTRPRPVYLVNFSCYKPEETRKCTKKIFMEQSKMTGTFSEENLQFQRRILERSGLGDSTYLPEAVLNIPPNPSMKEARKEAEAVMFGAIDELFAKTSVKPKDIGILIVNCSLFNPTPSLSAMVINHYQLRGNIVSYNLGGMGCSAGLISIDLAQKLLQVHPNSYALVISMENITLNWYFGNDRSKLVSNCLFRMGGAAILLSNKSSDRRRSKYRLVQTVRTHKGADDKCFSCVTQEEDDAGKIGVTLSKDLMAVAGDALKTNITTLGPLVLPMSEQLLFFATLVGRKLFKMKIKPYIPDF…
